# Supplementary material for: The genetic ancestry of American Creole cattle inferred from uniparental and autosomal genetic markers
Source: Sci Rep. 2019 Aug 7;9:11486. doi: 10.1038/s41598-019-47636-0 (PMC6685949; doi:10.1038/s41598-019-47636-0)
Supplement: Supplementary file 2 — Table S1 [file 41598_2019_47636_MOESM2_ESM.xlsx]

## Sheet: Sheet1
IBERIAN PENINSULA	Breed Name	Breed Acronym	HAPLOGROUPS
			T123	T2	T3	Q	T1	T1C1A1	I	N	Total N. Haplotypes	Haplotype Diversity
	Alistana	ES_ALS	0	0	15	0	0	0	0	15	9	0.816
	Asturiana de la Montaña	ES_ASM	0	1	15	0	0	0	0	16	9	0.804
	Asturianan de los Valles	ES_ASV	0	1	12	1	1	0	0	15	12	0.908
	Avileña	ES_AVI	0	0	12	0	0	1	0	13	11	0.887
	Berenda en Negro	ES_BNE	0	0	16	0	0	0	0	16	7	0.728
	Betizu	ES_BET	0	0	13	0	2	0	0	15	7	0.844
	Bruna de los Pirineos	ES_BRP	0	0	8	0	0	0	0	8	8	0.875
	Canaria	ES_VCA	0	0	11	0	4	0	0	15	8	0.684
	Lidia (Fighting bull)	ES_TDL	0	7	56	1	8	0	0	72	32	0.937
	Mallorquina	ES_MAL	0	0	15	0	0	0	0	15	3	0.551
	Marismeña	ES_MAR	0	0	15	0	1	0	0	16	9	0.875
	Menorquina	ES_MEN	0	0	19	0	0	0	0	19	6	0.664
	Monchina	ES_MON	0	0	26	0	0	0	0	26	13	0.881
	Negra Andaluza	ES_NAN	0	0	12	0	2	1	0	15	10	0.887
	Palmera	ES_PAL	0	0	14	0	0	0	0	14	5	0.765
	Parda Montaña	ES_PMO	0	0	24	0	2	0	0	26	20	0.940
	Pasiega	ES_PAS	0	0	13	0	1	0	0	14	13	0.918
	Pirenaica	ES_PIR	0	0	18	0	3	0	0	21	15	0.920
	Retinta	ES_RET	0	0	8	0	1	0	0	9	8	0.864
	Rubia Gallega	ES_RGA	0	0	12	0	2	0	0	14	10	0.857
	Sayaguesa	ES_SAY	0	0	10	0	4	0	0	14	11	0.887
	Serrana de teruel	ES_STE	0	0	17	0	0	1	0	18	8	0.808
	Tudanca	ES_TUD	0	0	10	0	4	0	0	14	10	0.887
	Alentejana	PT_ALT	0	0	9	2	2	3	0	16	10	0.882
	Arouquesa	PT_ARO	0	0	14	0	2	0	0	16	12	0.906
	Barrosa	PT_BAR	0	0	15	0	1	0	0	16	13	0.914
	Brava de Lidia (Fighting Bull)	PT_BRA	0	0	14	0	2	0	0	16	12	0.898
	Cachena	PT_CAC	0	0	12	0	4	0	0	16	15	0.929
	Garvonesa	PT_GAR	0	0	13	0	3	0	0	16	11	0.882
	Marinhoa	PT_MRI	0	3	11	2	0	0	0	16	13	0.906
	Maronesa	PT_MAR	0	0	16	0	0	0	0	16	8	0.820
	Mertolenga	PT_MER	0	1	14	0	1	0	0	16	14	0.921
	Minhota	PT_MIN	0	0	11	0	4	0	0	15	14	0.924
	Mirandesa	PT_MIR	0	0	15	0	1	0	0	16	13	0.906
	Preta	PT_PRE	0	0	16	0	0	0	0	16	11	0.882
	Ramo Grande-Azores	PT_RGD	0	0	13	0	3	0	0	16	9	0.835
	TOTAL		0	13	544	6	58	6	0	627	248	0.971774
AMERICA	Breed Name	Breed Acronym	HAPLOGROUPS
			T123	T2	T3	Q	T1	T1C1A1	I	N	Total N. Haplotypes	Haplotype Diversity
	Criollo Argentino	AM_ARG	0	0	22	0	1	0	0	23	14	0.903
	Criollo Patagónico	AM_PAT	0	0	8	0	2	0	0	10	3	0.531
	Caracu	AM_CAR	0	0	4	1	1	4	0	10	6	0.76
	Curraleiro	AM_CUR	0	0	2	0	6	2	0	10
	Criollo Chileno	AM_PCH	0	0	9	2	5	0	0	16	9	0.851
	Blanco Orejinegro	AM_BON	0	0	7	0	5	2	0	14	10	0.887
	Caqueteño	AM_CAQ	0	0	8	0	4	0	0	12	8	0.861
	Costeño con Cuernos	AM_CCC	0	0	7	0	2	2	0	11	6	0.809
	Chino Santandereano	AM_CHS	0	0	19	0	6	0	0	25	13	0.860
	Hartón del Valle	AM_HVA	0	3	7	0	2	0	0	12	8	0.847
	Lucerna	AM_LUC	0	1	9	0	1	0	0	11	9	0.876
	San Martinero	AM_SMA	0	0	9	0	1	0	0	10	8	0.86
	Romosinuano	AM_RMS	0	0	8	0	7	0	0	15	8	0.844
	Criollo Cubano	AM_CUB	0	0	5	0	2	0	0	7	6	0.816
	Criollo Baja California	AM_CBC	0	0	15	0	0	5	0	20	10	0.85
	Criollo Chihuahua	AM_CHU	0	0	13	1	2	3	0	19	11	0.819
	Criollo Chiapas	AM_CHI	0	0	12	0	3	0	0	15	11	0.888
	Criollo Nayarit	AM_CNY	0	0	12	0	4	0	0	16	10	0.867
	Criollo Poblano	AM_POB	0	0	12	0	4	0	0	16	12	0.882
	Guabala	AM_GUA	0	0	10	0	0	0	0	10	3	0.62
	Guayami	AM_GUY	0	0	15	0	0	0	0	15	8	0.808
	Criollo Pampa Chaqueño	AM_PAC	0	0	8	0	0	8	0	16	8	0.789
	Criollo Uruguayo	AM_CRU	0	0	3	8	0	0	0	11
	Florida Cracker	AM_FCR	0	0	12	0	1	0	0	13	10	0.875
	Pineywoods	AM_PIW	0	0	16	0	2	0	0	18	11	0.864
	Texas Longhorn	AM_TLH	0	0	10	0	6	0	0	16	7	0.843
	Criollo Limonero	AM_LIM	0	0	13	0	1	0	0	14	8	0.792
	Velasquez	AM_VEL	0	0	12	0	3	0	0	15	5	0.764
	Crioulo Lagueano	AM_LAG	0	0	6	2	0	3	0	11
	Yacumeño	AM_YAC	0	0	17	0	2	0	0	19	8	0.847
	Pantaneiro	AM_PAN	0	0	3	0	2	4	0	9
	Mocho Nacional	AM_MNA	0	0	2	0	0	5	0	7
	Senepol	AM_SEN	0	0	13	0	1	0	0	14	5	0.694
	TOTAL		0	4	328	14	76	38	0	460	117	0.966425
UNITED KINGDOM	Breed Name	Breed Acronym	HAPLOGROUPS
			T123	T2	T3	Q	T1	T1C1A1	I	N	Total N. Haplotypes	Haplotype Diversity
	Aberdeen Angus	UK_AAN	0	0	25	0	0	0	0	25	16	0.909
	Hereford	UK_HER	0	0	22	0	0	0	0	22	14	0.905
	Britsih White Cattle	UK_BWC	0	0	10	0	0	0	0	10	9	0.88
	Jersey	UK_JER	0	0	18	0	0	0	0	18	12	0.888
	Shorthorn	UK_SHO	1	0	8	0	0	0	0	9	9	0.888
	Dexter	UK_DEX	0	0	17	0	0	0	0	17	5	0.524
	TOTAL		1	0	100	0	0	0	0	101	52	0.919922
CONTINENTAL EUROPE	Breed Name	Breed Acronym	HAPLOGROUPS
			T123	T2	T3	Q	T1	T1C1A1	I	N	Total N. Haplotypes	Haplotype Diversity
	Charolais	EU_CHA	0	1	13	0	0	0	0	14	9	0.846
	Holstein	EU_HOL	0	0	16	0	0	0	0	16	13	0.915
	Limousin	EU_LIM	0	0	16	0	0	0	0	16	14	0.924
	Brown Swiss	EU_BWS	0	0	9	0	0	0	0	9	2	0.444
	TOTAL		0	1	54	0	0	0	0	55	31	0.930738
AFRICA	Breed Name	Breed Acronym	HAPLOGROUPS
			T123	T2	T3	Q	T1	T1C1A1	I	N	Total N. Haplotypes	Haplotype Diversity
	Angola	AF_ANG	0	0	0	0	17	2	0	19	11	0.897
	Ankole Watusi	AF_AWA	0	0	4	0	11	0	0	15	5	0.666
	Bafata	AF_BAF	0	0	0	0	12	1	0	13	9	0.840
	Gabú	AF_GAB	0	0	0	0	19	4	0	23	12	0.865
	Landim	AF_LAN	0	0	0	0	8	0	0	8	7	0.843
	Baladi	AF_BAL	1	4	4	0	3	4	0	16	15	0.933
	Sokoto Gudali (Zebu)	AF_SGN	1	0	0	0	19	0	0	20	14	0.897
	East African Shorthorn Zebu	AF_ESZ	0	0	0	0	23	2	0	25	15	0.896
	Red Bororo (Zebu)	AF_RBN	0	0	0	0	22	0	0	22	12	0.839
	TOTAL		2	4	8	0	134	13	0	161	78	0.960666
INDICINE	Breed Name	Breed Acronym	HAPLOGROUPS
			T123	T2	T3	Q	T1	T1C1A1	I	N	Total N. Haplotypes	Haplotype Diversity
	Brahman	IN_BRH	0	0	14	0	6	0	0	20	13	0.895
	Gyr	IN_GYR	0	0	9	0	0	0	0	9	8	0.864
	Guzerat	IN_GUZ	0	0	2	0	1	6	1	10	4	0.656
	Nelore	IN_NEL	0	0	4	0	1	11	0	16	6	0.666
	Sindi	IN_SIN	0	0	4	0	0	7	0	11	3	0.66
	TOTAL		0	0	33	0	8	24	1	66	27	0.902706
