# Supplementary material for: The genetic ancestry of American Creole cattle inferred from uniparental and autosomal genetic markers
Source: Sci Rep. 2019 Aug 7;9:11486. doi: 10.1038/s41598-019-47636-0 (PMC6685949; doi:10.1038/s41598-019-47636-0)
Supplement: Supplementary file 3 — Table S2 [file 41598_2019_47636_MOESM3_ESM.xlsx]

## Sheet: Hap_Table_F
		Haplotypes (SNPs-DDX3Y1-BM861-INRA189-UMN0103-UMN0307)
		Y1-249-158-100-124-151	Y1-249-158-100-124-155	Y1-249-158-100-126-155	Y1-249-158-102-124-151	Y1-249-158-94-124-151	Y1-249-158-98-114-151	Y1-249-158-98-124-151	Y1-249-158-98-124-155	Y1-249-158-98-124-157	Y1-249-158-98-126-155	Y1-249-158-98-132-149	Y2-245-158-102-132-149	Y2-249-158-100-118/130-149	Y2-249-158-100-118-149	Y2-249-158-100-122/132-149	Y2-249-158-100-128-151	Y2-249-158-100-128-153	Y2-249-158-100-132-149	Y2-249-158-102-128-151	Y2-249-158-102-130-149	Y2-249-158-102-132-147	Y2-249-158-102-132-149	Y2-249-158-102-134-149	Y2-249-158-102-138-149	Y2-249-158-104-112-149	Y2-249-158-104-124-149	Y2-249-158-104-128-149	Y2-249-158-104-128-151	Y2-249-158-104-130-151	Y2-249-158-104-132-135	Y2-249-158-104-132-149	Y2-249-158-104-132-151	Y2-249-158-104-134-149	Y2-249-158-104-136-149	Y2-249-158-106-128-151	Y2-249-158-106-130-151	Y2-249-158-106-132-149	Y2-249-158-90-124-151	Y2-249-158-90-130-147	Y2-249-158-90-130-151	Y2-249-158-92-130-147	Y2-249-158-96-132-151	Y2-249-158-98-114-151	Y2-249-158-98-132-149	Y2-249-160-102-132-149	Y2-249-160-104-132-149	Y3-245-156-88-114/124-149	Y3-245-156-88-116/122-149
Region	Breeds	H48	H49	H50	H51	H52	H53	H54	H55	H56	H57	H58	H13	H15	H14	H16	H17	H18	H19	H20	H21	H22	H23	H24	H25	H26	H27	H28	H29	H30	H31	H32	H33	H34	H35	H36	H37	H38	H39	H40	H41	H42	H43	H44	H45	H46	H47	H1	H2
African	13							8	2	1				1	13	1	1	2		2	1								4	14						1	6		4	1	1	1							6
	AF_AGE
	AF_ANG																													4																			1
	AF_AWA														13
	AF_BAF																	1																			2		3
	AF_BAL								1																				1
	AF_BNS							6																						5
	AF_DAM																												2
	AF_ESZ													1		1																																	4
	AF_GAB																1	1		1																			1	1	1	1
	AF_LAN							2	1	1										1	1								1	5						1	3
	AF_RBN
	AF_SGN
	AF_TET																																				1												1
American Creole	31		76	1		11		63	29		2		7								6		75	33				2				6			2										1			2	50
	AM_ARG		1					1	1												4		11
	AM_YAC								3														9	14																					1
	AM_BON								4		2												2
	AM_CAQ							2																																									3
	AM_CAR																							12
	AM_CAS																																																4
	AM_CCC							2	1
	AM_CHI							1	2														2					1																					4
	AM_CHS							1															4
	AM_CHU																						1
	AM_CRU		16			1			1														7
	AM_CUB																																																12
	AM_CUR																						4					1				4
	AM_ECU																						1																										1
	AM_FCR		1																				1																										2
	AM_GUA												7																																				7
	AM_GUY																						1
	AM_HVA							1	3														6																										1
	AM_LAG					10			4														2												1													2	5
	AM_LIM																						20
	AM_MNA																															1																	4
	AM_PAC		25
	AM_PAN																							6
	AM_PAT							5	1												2
	AM_PCH							29	9
	AM_PIW		6	1																			1	1
	AM_RMS							7																																									3
	AM_SEN							8																											1
	AM_SMA																						2									1																	1
	AM_TLH		27					3															1																										2
	AM_VEL							3																																									1
Iberian Contiental	31					42	34	36	27	5		1							2			7	309			1	6				9	126	18	1				31					13	2		16
	ES_ALS																						20
	ES_ASM					23																	1
	ES_ASV					16			6														3
	ES_AVI						3	1	2														1															9						2
	ES_BET																																													16
	ES_BNE						1	7
	ES_MAR							21
	ES_MON					3	1			3													9			1						1
	ES_MOR																						4									14
	ES_NAN						3	1																							8
	ES_PAS								19	2
	ES_PIR																						17									7		1
	ES_PMO																						25
	ES_RET																						20
	ES_RGA																						20
	ES_SAY																		2				10									1											4
	ES_STE																						7																				9
	ES_TDL							5														7	42
	ES_TUD						18																1
	PT_ALT																															31
	PT_ARO																						24				6					1
	PT_BAR																						4									12	17
	PT_BRA							1				1											23									1
	PT_CAC																						1									23	1
	PT_GAR																						6
	PT_MAR																															23
	PT_MER						7																2								1	7
	PT_MIN																						28
	PT_MIR																						23
	PT_MRI																						17
	PT_PRE						1																1									5						22
Iberian Insular	5				25			5	45	6													1									6
	ES_MAL									6
	ES_MEN								25
	ES_PAL				24																		1
	ES_VCA				1				7																							6
	PT_RGD							5	13
British	6	2	45					103											1									19				2			3
	UK_AAN							41
	UK_BWC	1						16																								1			3
	UK_DEX							22											1
	UK_HER		45
	UK_JER																											19				1
	UK_SHO	1						24
Central European	6							1	27														76		1																						1
	EU_BWS																						5
	EU_CHA																						13
	EU_GEB																						26
	EU_HOL								27
	EU_LIM																						16		1
	EU_SIM							1															16																								1
Indicine	5																																																31
	IN_BRH																																																8
	IN_GUZ																																																18
	IN_GYR																																																5
	IN_NEL
	IN_SIN
Bulls/haplotype		2	121	1	25	53	34	216	130	12	2	1	7	1	13	1	1	2	3	2	7	7	461	33	1	1	6	21	4	14	9	140	18	1	5	1	6	31	4	1	1	1	13	2	1	16	1	2	87
Breeds/haplotype		2	7	1	2	5	7	26	19	4	1	1	1	1	1	1	1	2	2	2	3	1	47	4	1	1	1	3	3	3	2	18	2	1	3	1	3	2	2	1	1	1	2	1	1	1	1	1	20
Bulls/haplogroup		597											836																																			364
[truncated: 16 more columns]
