# Supplementary material for: The genetic ancestry of American Creole cattle inferred from uniparental and autosomal genetic markers
Source: Sci Rep. 2019 Aug 7;9:11486. doi: 10.1038/s41598-019-47636-0 (PMC6685949; doi:10.1038/s41598-019-47636-0)
Supplement: Supplementary file 4 — Table S3 [file 41598_2019_47636_MOESM4_ESM.xlsx]

## Sheet: Table S3_Final
	Breed	N	Na	±	SD	Ne	He	±	SD	Ho	±	SD	FIS (confidence interval)
1	AM_TLH	80	8.05263	±	2.46021	4.3904	0.739633	±	0.0254929	0.706533	±	0.0118084	0,04504 (0,01210-0,06663)
2	AM_FCR	50	7.47368	±	1.7754	4.4457	0.764287	±	0.0153473	0.71811	±	0.0146204	0,06100 (0,01009-0,08744)
3	AM_PIW	50	7.42105	±	1.83533	4.4192	0.762041	±	0.0171073	0.630526	±	0.0156596	0,17404 (0,11000-0,21793)
4	AM_CRI	46	7.63158	±	2.08728	4.2189	0.738527	±	0.0266858	0.660324	±	0.0169035	0,10721 (0,05231-0,13247)
5	AM_POB	42	8.36842	±	2.00584	4.6541	0.772102	±	0.0179808	0.694091	±	0.0165521	0,10219 (0,05183-0,13051)
6	AM_CBC	20	7.05263	±	1.58021	4.2098	0.76234	±	0.0188207	0.740982	±	0.0241164	0,02885 (-0,06788-0,05253)
7	AM_CHU	16	6.42105	±	1.57465	4.215	0.773569	±	0.0174423	0.729848	±	0.0273287	0,05767 (-0,05685-0,08332)
8	AM_CNY	24	7.73684	±	1.93913	4.7179	0.787659	±	0.0176357	0.749082	±	0.0209072	0,05005 (-0,01396-0,06443)
9	AM_CHI	30	7.78947	±	1.58391	4.7581	0.781541	±	0.0208991	0.739021	±	0.019485	0,05548 (-0,01498-0,08661)
10	AM_GUA	25	5.78947	±	1.96013	3.5314	0.660216	±	0.044999	0.628934	±	0.0224997	0,04842 (-0,05337-0,08968)
11	AM_GUY	36	7.78947	±	1.65257	4.2627	0.7556	±	0.0173047	0.734729	±	0.0169799	0,02802 (-0,02639-0,05522)
12	AM_SUR	50	9.63158	±	2.43152	5.4207	0.803488	±	0.0174559	0.795789	±	0.0130791	0,00968 (-0,02854-0,03180)
13	AM_BON	25	5.68421	±	1.66842	3.3782	0.695449	±	0.022852	0.73453	±	0.0203687	-0,05744 (-0,14033--0,02756)
14	AM_CAQ	25	7.52632	±	1.54087	4.7775	0.787091	±	0.0171114	0.779931	±	0.0194652	0,00919 (-0,06869-0,03539)
15	AM_SMA	24	6.26316	±	1.09758	3.5892	0.720627	±	0.019171	0.696319	±	0.0221758	0,03433 (-0,05065-0,06888)
16	AM_RMS	25	5.10526	±	1.59495	3.2116	0.668847	±	0.0302395	0.65051	±	0.0234056	0,02805 (-0,06538-0,06967)
17	AM_CCC	25	5.26316	±	1.36797	3.2877	0.670687	±	0.0309397	0.691504	±	0.0215115	-0,03170 (-0,11845-0,00818)
18	AM_CHS	25	7.31579	±	1.73374	4.3773	0.776225	±	0.0126695	0.725939	±	0.0210265	0,06617 (-0,00259-0,09019)
19	AM_VEL	25	6.78947	±	1.43678	4.3074	0.769447	±	0.015801	0.730112	±	0.0210904	0,05261 (-0,03221-0,08811)
20	AM_LUC	23	6.52632	±	2.03766	3.7763	0.715956	±	0.0243947	0.670138	±	0.0239617	0,06581 (-0,02335-0,09319)
21	AM_HVA	22	7.73684	±	1.72698	4.5999	0.782621	±	0.0159739	0.782984	±	0.0205594	-0,00030 (-0,08430-0,03447)
22	AM_LIM	48	6.68421	±	2.05623	3.6453	0.695699	±	0.0268022	0.698315	±	0.015394	-0,00381 (-0,05100-0,02655)
23	AM_ECU	46	8.52632	±	2.06474	4.4945	0.764672	±	0.0174865	0.71604	±	0.0154937	0,06430 (0,00805-0,09933)
24	AM_MAC	25	7.78947	±	2.01602	4.2323	0.737732	±	0.0282244	0.744689	±	0.0201128	-0,00966 (-0,07016-0,00503)
25	AM_CAR	74	8.31579	±	2.7498	4.2278	0.738826	±	0.0212569	0.699147	±	0.0122312	0,05405 (0,01384-0,08315)
26	AM_LAG	39	9.10526	±	2.5581	5.0769	0.771151	±	0.030757	0.726703	±	0.0164269	0,05836 (0,00618-0,08454)
27	AM_CUR	50	8.47368	±	3.30603	4.5589	0.748898	±	0.0211961	0.670269	±	0.0152606	0,10595 (0,05173-0,14117)
28	AM_MNA	50	8.89474	±	2.96076	4.8797	0.772007	±	0.0207536	0.744831	±	0.0142726	0,03556 (-0,01174-0,06095)
29	AM_PAN	48	8.73684	±	2.3056	4.6413	0.765128	±	0.0186432	0.716569	±	0.0149394	0,06410 (0,02242-0,08527)
30	AM_YAC	32	6.58824	±	1.50245	3.3751	0.701818	±	0.0186538	0.655755	±	0.0213336	0,06676 (-0,00039-0,09170)
31	AM_CRU	43	5.63158	±	1.67367	3.2224	0.674174	±	0.0193973	0.668305	±	0.0167723	0,00881 (-0,04896-0,04095)
32	AM_PAC	50	8.10526	±	1.79179	4.6236	0.771037	±	0.0169038	0.74996	±	0.0141391	0,02762 (-0,01651-0,04797)
33	AM_PIL	36	7.52632	±	1.74383	4.6818	0.768476	±	0.0220399	0.763826	±	0.0162518	0,00614 (-0,04350-0,02360)
34	AM_ARG	50	6.26316	±	1.6614	3.3261	0.677831	±	0.0231757	0.673243	±	0.0153143	0,00685 (-0,05111-0,04226)
35	AM_PAT	35	5.31579	±	1.56534	3.2239	0.670171	±	0.0248708	0.629334	±	0.0189734	0,06184 (-0,00846-0,10305)
36	AM_PCH	38	7.36842	±	1.92095	4.4119	0.75561	±	0.0226592	0.727792	±	0.01692	0,03734 (-0,02968-0,07247)
37	AM_SEN	22	5.57895	±	1.46499	3.4404	0.703523	±	0.0219525	0.737812	±	0.0222145	-0,05009 (-0,13308--0,02509)
38	AM_CUB	50	7.57895	±	2.36445	4.6145	0.760916	±	0.0183715	0.793442	±	0.0134945	-0,04322 (-0,08369--0,02287)
39	AM_SIB	50	8.05263	±	2.2967	4.7277	0.762185	±	0.0266275	0.745952	±	0.0142139	0,02150 (-0,02669-0,04448)
40	ES_BET	49	7.31579	±	2.33459	4.0337	0.721242	±	0.0263952	0.638652	±	0.0162681	0,11564 (0,05192-0,16298)
41	ES_MON	50	8.10526	±	2.28266	4.33	0.750962	±	0.0199167	0.731579	±	0.0143773	0,02607 (-0,02349-0,05635)
42	ES_TDL	50	6.31579	±	2.10957	3.2862	0.651107	±	0.0342122	0.587066	±	0.0165787	0,09936 (0,04268-0,13484)
43	ES_ALS	50	7.36842	±	1.67367	3.7767	0.711428	±	0.0252434	0.663545	±	0.0153379	0,06795 (0,01182-0,10079)
44	ES_SAY	48	7.26316	±	1.6614	4.1885	0.743398	±	0.0218485	0.689693	±	0.0153189	0,07296 (0,01805-0,10929)
45	ES_TUD	50	7.15789	±	2.33959	3.9466	0.696268	±	0.0295344	0.658947	±	0.0153806	0,05412 (0,00968-0,07737)
46	ES_ASV	50	8.63158	±	2.16565	4.6178	0.753652	±	0.0241181	0.728421	±	0.0144304	0,03381 (-0,00995-0,05581)
47	ES_ASM	50	7.15789	±	2.21769	3.9848	0.72319	±	0.0247076	0.673684	±	0.015212	0,06910 (0,01683-0,10213)
48	ES_RET	50	7.52632	±	2.61127	4.4724	0.758299	±	0.0218101	0.735789	±	0.0143051	0,02998 (-0,01573-0,06014)
49	ES_MOR	50	7.73684	±	1.75885	4.2928	0.754418	±	0.0196438	0.704211	±	0.0148075	0,06718 (0,02441-0,08654)
50	ES_AVI	50	7.36842	±	2.43152	4.2202	0.731436	±	0.0282367	0.687734	±	0.0150511	0,06032 (0,01132-0,08771)
51	ES_PIR	50	7.15789	±	2.06191	3.8835	0.724801	±	0.0190456	0.703802	±	0.0148212	0,02926 (-0,01611-0,05303)
52	ES_RGA	50	7.47368	±	1.95415	3.9772	0.712525	±	0.0319469	0.695789	±	0.0149267	0,02372 (-0,01829-0,04215)
53	ES_STE	50	7.94737	±	1.98533	4.5591	0.76168	±	0.0214456	0.727368	±	0.0144479	0,04549 (0,00111-0,07077)
54	ES_PMO	50	7.47368	±	1.80642	3.6788	0.709516	±	0.0203546	0.7	±	0.0148678	0,01355 (-0,02975-0,03967)
55	ES_BRP	50	7.52632	±	2.09148	3.7819	0.696984	±	0.029991	0.687426	±	0.0154859	0,01390 (-0,03497-0,03992)
56	ES_PAS	50	7.52632	±	2.19516	4.0235	0.720829	±	0.0264706	0.685908	±	0.0150671	0,04892 (0,00143-0,07473)
57	ES_BCO	40	7.68421	±	2.1616	4.7311	0.77935	±	0.0159272	0.730872	±	0.0161516	0,06296 (0,00472-0,09944)
58	ES_BNE	30	5.21053	±	1.54844	2.9659	0.634594	±	0.0283953	0.594992	±	0.021303	0,06359 (-0,02224-0,10544)
59	ES_MAR	50	5.42105	±	1.38707	2.7026	0.607911	±	0.0267227	0.601744	±	0.015967	0,01025 (-0,04431-0,04101)
60	ES_PAJ	38	7.36842	±	2.16565	4.1556	0.74132	±	0.0215421	0.710665	±	0.0169345	0,04191 (-0,01354-0,07278)
61	ES_NAN	50	8.05263	±	2.65568	4.2418	0.724511	±	0.0290214	0.665672	±	0.0153788	0,08198 (0,03106-0,11060)
62	ES_MEN	50	5.84211	±	1.97943	3.0052	0.628479	±	0.0310758	0.636384	±	0.0162343	-0,01273 (-0,07394-0,02436)
63	ES_MAL	50	4.36842	±	1.53516	2.6448	0.577002	±	0.0447795	0.5419	±	0.0164176	0,06143 (0,00518-0,09935)
64	ES_VCA	50	8	±	2.28522	4.4628	0.768187	±	0.0162866	0.728876	±	0.014664	0,05166 (0,00191-0,07483)
65	ES_PAL	50	5.57895	±	1.83533	3.1113	0.626356	±	0.0404967	0.633362	±	0.0156427	-0,01130 (-0,05671-0,02077)
66	PT_ALT	38	5.78947	±	1.31567	3.3773	0.688384	±	0.0238661	0.648199	±	0.0177719	0,05912 (0,00221-0,09436)
67	PT_ARO	70	8.05263	±	2.61351	4.3277	0.744943	±	0.0242913	0.716901	±	0.0123763	0,03791 (-0,00193-0,06754)
68	PT_BAR	69	6.52632	±	1.71167	3.691	0.696215	±	0.0341543	0.697178	±	0.0126901	-0,00139 (-0,04096-0,02945)
69	PT_BRA	43	5.47368	±	1.80642	3.0981	0.631168	±	0.0371838	0.56458	±	0.0173675	0,10662 (0,04178-0,14935)
70	PT_CAC	51	7.68421	±	1.94515	4.1718	0.726747	±	0.0336412	0.727554	±	0.0143025	-0,00112 (-0,04051-0,02010)
71	PT_GAR	39	6.15789	±	1.89336	3.2341	0.651243	±	0.0335272	0.677463	±	0.0171721	-0,04081 (-0,09627--0,01532)
72	PT_MRI	46	6.10526	±	1.72867	3.5483	0.69193	±	0.0285818	0.688787	±	0.0156609	0,00459 (-0,04507-0,03235)
73	PT_MAR	47	6.68421	±	1.63478	3.5481	0.692997	±	0.0269023	0.684917	±	0.0155717	0,01179 (-0,03658-0,04053)
74	PT_MER	64	7.73684	±	2.44591	4.0059	0.722271	±	0.028309	0.640891	±	0.0137972	0,11347 (0,06820-0,14505)
75	PT_MIN	50	7.68421	±	2.23738	3.8982	0.724522	±	0.0239649	0.766574	±	0.013746	-0,05867 (-0,09698--0,03883)
76	PT_MIR	54	5.63158	±	1.06513	2.8126	0.622951	±	0.026086	0.615469	±	0.0151952	0,01212 (-0,04287-0,04624)
77	PT_PRE	60	7.05263	±	2.61351	3.5502	0.674358	±	0.0358252	0.65284	±	0.0141123	0,03217 (-0,01577-0,06703)
78	PT_RGD	44	7.52632	±	2.38906	3.8517	0.720726	±	0.0225878	0.688355	±	0.0160381	0,04541 (-0,01547-0,08739)
79	UK_AAN	62	6.26316	±	1.88096	3.51	0.681659	±	0.034263	0.632716	±	0.0141356	0,07236 (0,02310-0,09972)
80	UK_BWC	30	5.89474	±	1.32894	3.5253	0.692833	±	0.0262534	0.688808	±	0.0194263	0,00591 (-0,07845-0,06223)
81	UK_HER	88	6.63158	±	1.53516	3.5562	0.703593	±	0.017963	0.654769	±	0.0116869	0,06977 (0,03295-0,09621)
82	UK_JER	20	4.78947	±	1.03166	2.9056	0.648455	±	0.0256127	0.666482	±	0.0242819	-0,02852 (-0,12483-0,01124)
83	UK_SHO	28	5.94737	±	1.71509	3.1315	0.646068	±	0.0291323	0.640736	±	0.0208997	0,00839 (-0,06826-0,05666)
84	UK_DEX	43	5.78947	±	1.39758	3.3419	0.689682	±	0.0201137	0.662179	±	0.016547	0,04033 (-0,01249-0,06746)
85	EU_BWS	29	6.78947	±	2.14939	3.8603	0.725964	±	0.0235442	0.738642	±	0.0192493	-0,01781 (-0,08597-0,00882)
86	EU_CHA	58	6.94737	±	1.98533	3.9036	0.705397	±	0.0323473	0.6821	±	0.0140851	0,03331 (-0,01055-0,06199)
87	EU_HOL	50	6.89474	±	2.40127	3.9204	0.714486	±	0.0250872	0.732239	±	0.0146064	-0,02512 (-0,07562-0,00337)
88	EU_LIM	47	6.94737	±	1.98533	4.1112	0.743066	±	0.018205	0.739931	±	0.0147708	0,00426 (-0,03969-0,02797)
89	EU_SIM	19	6.15789	±	1.92247	3.1594	0.668973	±	0.0280775	0.649738	±	0.0251428	0,02952 (-0,05397-0,05150)
90	EU_GEB	26	6.21053	±	1.81288	3.5827	0.704373	±	0.0237689	0.713603	±	0.0203812	-0,01337 (-0,07591-0,00899)
91	AF_BAL	101	11.0526	±	2.77836	4.9706	0.763184	±	0.0289975	0.719985	±	0.0103804	0,05688 (0,02620-0,07820)
92	AF_MNF	27	8.36842	±	2.47679	4.5706	0.740013	±	0.034479	0.661977	±	0.0219365	0,10750 (0,03053-0,13846)
93	AF_LAN	13	6.68421	±	2.02903	4.1574	0.748729	±	0.0283594	0.724328	±	0.0289651	0,03398 (-0,09235-0,05950)
94	AF_ANG	29	6.21053	±	1.18223	3.5123	0.707488	±	0.0195944	0.71098	±	0.0194533	-0,00503 (-0,07082-0,02173)
95	AF_BAF	20	4.94737	±	2.01311	2.7145	0.610803	±	0.0314813	0.618175	±	0.0251555	-0,01239 (-0,11483-0,02844)
96	AF_GAB	25	5.63158	±	1.60591	2.7342	0.606831	±	0.0314515	0.587368	±	0.0225886	0,03272 (-0,04604-0,06900)
97	AF_AWA	46	5.94737	±	2.04053	2.8734	0.614599	±	0.0334574	0.593609	±	0.0166806	0,03453 (-0,01722-0,06717)
98	AF_STO	36	7.94737	±	1.74718	4.3261	0.761321	±	0.0183999	0.632793	±	0.0196303	0,17110 (0,06872-0,24055)
99	AF_POK	104	10.4211	±	2.54549	5.1967	0.793338	±	0.0152249	0.745261	±	0.0100624	0,06090 (0,02858-0,08014)
100	AF_ESZ	47	9.05263	±	2.43752	4.4713	0.748453	±	0.0288521	0.660613	±	0.0162986	0,11862 (0,06795-0,14279)
101	AF_SGN	22	7.42105	±	1.9809	4.1334	0.746345	±	0.0251707	0.693119	±	0.02388	0,07312 (-0,01965-0,10450)
102	AF_RBN	14	6.68421	±	1.79668	3.988	0.752461	±	0.021274	0.730875	±	0.0277191	0,02996 (-0,07998-0,04514)
103	AF_MUT	21	6.15789	±	1.80318	3.5208	0.688548	±	0.0340968	0.618362	±	0.0248226	0,10447 (-0,00316-0,17789)
104	AF_KUR	21	6.73684	±	1.99561	4.1173	0.743662	±	0.0254923	0.715005	±	0.0256385	0,04008 (-0,05295-0,05872)
105	IN_GYR	36	7	±	1.94365	3.3989	0.672661	±	0.0303447	0.624401	±	0.0196239	0,07290 (0,00629-0,10157)
106	IN_BRH	41	7.73684	±	2.40005	3.6204	0.698841	±	0.0242623	0.681529	±	0.0172078	0,02511 (-0,02110-0,04422)
107	IN_SIN	11	5.42105	±	1.77375	3.1787	0.671592	±	0.0301464	0.651333	±	0.0342142	0,03291 (-0,11512-0,03845)
108	IN_GUZ	15	5.05263	±	1.61499	2.9566	0.643402	±	0.0275036	0.60638	±	0.0294608	0,05982 (-0,07989-0,11859)
109	IN_NEL	89	8.21053	±	2.55123	3.1726	0.646673	±	0.0268909	0.616668	±	0.0120095	0,04668 (0,00989-0,07490)
